# Supplementary material for: Effect of platelet concentrates for pain and symptom management in oral lichen planus: an evidence-based systematic review
Source: BMC Oral Health. 2023 Aug 25;23:594. doi: 10.1186/s12903-023-03296-1 (PMC10463801; doi:10.1186/s12903-023-03296-1)
Supplement: Supplementary file 2 — Additional file 2. [file 12903_2023_3296_MOESM2_ESM.xlsx]

## Sheet: Sheet1
VAS/NRS	study	n1	WMD1	SD1	n2	WMD2	SD2	variable
	ElGhareeb 2023	12	2.83	3.58939	12	3.67	3.41568	PRP
	Hijazi 2022	10	4.4	3.87448	10	7.5	3.87448	PRP
	Al‐Hallak 2021	12	4.17	2.51766	12	5.75	2.3941	i-PRF
	Saglam 2021	24	7.315	2.08185	24	6.791	2.25667	i-PRF
	Bennardo 2021	9	3	2.9	9	2.7	2.91548	i-PRF
	LH Zheng 2021	20	5	3.30938	20	5	2.09304	i-PRF
	Tunalı 2018	13	7.577	1.90386	13	7.269	2.16263	i-PRF
	Ahuja 2020	10	8.4	1.11826	10	8.3	1.06944	PRP
Sign	study	n1	MD1	SD1	n2	MD2	SD2	variable
	Hijazi 2022	10	-1.6	2.02948	10	-2.5	2.02948	PRP
	Saglam 2021	24	-3.21	0.944299	24	-2.5	1.18874	i-PRF
	LH Zheng 2021	20	-2	2.22	20	-2	0.74	i-PRF
	Tunalı 2018	13	-2.77	0.913072	13	-2.54	1.06038	i-PRF
REU	study	n1	MD1	SD1	n2	MD2	SD2	variable
	ElGhareeb 2023	12	-1.58	2.22027	12	-1.8	2.00187	PRP
	Al‐Hallak 2021	12	-2.16	1.9111	12	-3.12	2.87825	i-PRF
